# Supplementary material for: The epitranscriptome in modulating spatiotemporal RNA translation in neuronal post-synaptic function
Source: Front Cell Neurosci. 2015 Oct 31;9:420. doi: 10.3389/fncel.2015.00420 (PMC4628113; doi:10.3389/fncel.2015.00420)
Supplement: Supplementary Table 1 — miCLIP-generated NSun2 mRNA-target lists, including lists generated following DAVID Bioinformatics analysis, and comparison with post-synaptic proteome, presynaptic proteome, and FMRP targets. [file Table1.XLSX]

## Sheet: Sheet1
NSun2 targets*	NSun2 targets involved in translation**	NSun2 targets of the mTOR pathway**	Post-synaptic proteome***	NSun2 and Post-synaptic proteome common	FMRP targets****	NSun2 & FMRP common targets	Presynaptic proteome*****	NSun2 and presynaptic proteome common		*Includes only high-stringency coding sequence targets; Hussain et al. 2013b; Hussain et al. 2013c
AARS	AARS	EIF3A	AAK1	AARS	AAK1	ACLY	AATC	ACTB		**Gene Ontology performed using DAVID Bioinformatics Resource
ACIN1	EEF2	EIF4G1	AARS	ACLY	AATK	ACTB	AATM	ARF1		***Bayes et al. 2011
ACLY	EIF1	MTOR	AASDHPPT	ACTB	ABCA2	ALDOA	ACBG1	AP2A1		****Darnell et al. 2011
ACTB	EIF3A	RPS6	ABCB8	ALDOA	ABCA3	ANKRD11	ACBP	AP2B1		*****Weingarten et al. 2014
ACTG1	EIF3B	TSC2	ABCD1	AP2A1	ABCG1	ANKRD17	ACES	ALDOA
AD000671.3	EIF3L		ABCD3	AP2B1	ABR	AP2A1	ACON	TRAP1
ADAMTS1	EIF4G1		ABCF3	AP3D1	ACCN1	AP2B1	ACSL6	PHB2
ADAR	GARS		ABI1	ARF1	ACLY	AP3D1	ACTA	STIP1
ADRM1	RPL10A		ABI2	ATP13A1	ACO2	APP	ACTB	TKT
AKAP1	RPL11		ABLIM1	ATP1A1	ACTB	ARID1A	ACTC
ALDOA	RPL13		ABLIM2	ATP5A1	ADAP1	ATN1	ADA23
ANKRD11	RPL23		ABLIM3	ATP5B	ADARB1	ATP1A1	ADT1
ANKRD17	RPL35A		ABR	BAT3	ADCY1	ATP5A1	ADT2
AP2A1	RPL37		ACAA1	CCT4	ADCY5	ATP5B	AINX
AP2B1	RPL37A		ACACA	CCT7	ADD1	BAP1	AL1L1
AP3D1	RPL4		ACAT1	CKAP4	ADNP	BAT2	ALBU
APLP2	RPL8		ACBD5	CKB	ADRBK1	BAT3	ALDOA
APP	RPLP1		ACLY	CLTC	AFF3	BAZ2A	ALDOC
ARF1	RPLP2		ACO2	CSE1L	AFF4	CABIN1	AMPH
ARID1A	RPS16		ACOT7	CSNK1E	AGAP1	CBX6	ANK2
ARIH2	RPS19		ACOT8	CTNNB1	AGAP2	CHD8	ANXA5
ARPC5L	RPS2		ACP1	DHX30	AGAP3	CIC	ANXA6
ATN1	RPS4X		ACSL3	DNM2	AGPAT3	CKB	AP180
ATP13A1	RPS5		ACSL4	DYNC1H1	AGRN	CLTC	AP1B1
ATP1A1	RPS6		ACSL6	EEF2	AGTPBP1	CREBBP	AP2A1
ATP5A1	RPS8		ACTB	EIF4G1	AHDC1	CTNNB1	AP2A2
ATP5B	RPS9		ACTN1	ENO1	AKAP6	DGCR2	AP2B1
B4GALT2	RPSA		ACTN2	EXOC7	AKAP9	DHX30	AP2M1
B4GALT7	UBB		ACTN3	FASN	AKT3	DOT1L	AP2S1
BAP1	UBC		ACTN4	FLII	ALDOA	DUSP8	AQP4
BAT2	YARS		ACTR1A	FLNA	ALDOC	DYNC1H1	ARF1
BAT2L			ACTR1B	FSCN1	ALS2	EEF2	ARL8A
BAT3			ACTR2	GAPDH	AMPH	EIF4G1	ARP3B
BAZ2A			ACTR3	GPI	ANAPC1	EP300	ARPC4
BCORL1			ACYP2	HDLBP	ANK1	EPN1	ASAP2
BRD2			ADAM22	HSPA9	ANK2	FASN	AT1A1
C11orf84			ADAM23	HSPD1	ANK3	FAT1	AT1A2
C15orf39			ADD1	HTT	ANKRD11	FOXK2	AT1A3
CABIN1			ADD2	IPO5	ANKRD17	FSCN1	AT1A4
CBS			ADD3	IQSEC1	ANKRD52	GCN1L1	AT1B1
CBX6			ADRBK1	LMTK2	AP1B1	HCFC1	AT1B2
CCT4			AFG3L2	LONP1	AP2A1	HDLBP	AT1B3
CCT7			AGAP1	LPHN1	AP2A2	HTT	AT2A2
CD276			AGAP2	MAP7D1	AP2B1	HUWE1	AT2B2
CDKN2A			AGAP3	MYH9	AP3D1	INTS1	AT5F1
CDT1			AGK	PARP1	APBA1	IPO5	ATIF1
CEBPB			AGL	PHB2	APBB1	KDM5C	ATP5H
CENPB			AGPAT5	PHGDH	APC	KDM6B	ATP5I
CHD8			AHCY	PPP2R1A	APC2	LMTK2	ATP5J
CHERP			AHCYL1	PRKDC	APLP1	LPHN1	ATP5L
CIAO1			AHNAK	PTPRF	APOE	MAP7D1	ATPA
CIC			AHSA1	RANGAP1	APP	MAZ	ATPB
CKAP4			AIFM3	RPL10A	ARAP2	MLL	ATPD
CKB			AIP	RPL13	ARF3	MLL3	ATPG
CLTC			AK1	RPL4	ARFGEF1	MTMR4	ATPK
CNOT1			AK3	RPL8	ARHGAP20	MTOR	ATPO
CREBBP			AK5	RPS16	ARHGAP21	MTSS1L	BAIP2
CSE1L			AKAP12	RPS19	ARHGAP23	NCOA6	BASI
CSNK1E			AKR1A1	RPS5	ARHGAP32	NCOR2	BASP1
CTNNB1			AKR1C1	RPS8	ARHGAP33	NUP98	BCAS1
CTU1			AKR1C2	SBF1	ARHGEF11	PCNXL3	BDH
CYB5R3			AKR7A2	SHMT2	ARHGEF12	PIGQ	BIN1
DAP3			ALDH16A1	SLC25A1	ARHGEF17	POLR2A	BSN
DDX20			ALDH1L1	SLC25A3	ARHGEF2	PPP2R1A	C10
DGCR2			ALDH2	SLC25A5	ARHGEF4	PRPF8	C1QBP
DHX30			ALDH3A2	SLC3A2	ARHGEF7	PRR12	CA2D1
DIAPH1			ALDH4A1	SPTBN1	ARID1A	PTPRF	CAD13
DNM2			ALDH5A1	STIP1	ARID1B	SBF1	CADM2
DNMT1			ALDH6A1	TKT	ARID2	SEC16A	CADM3
DOT1L			ALDH7A1	TRAP1	ARNT2	SETD5	CAH2
DUSP8			ALDOA	TSC2	ARPP21	SMARCA4	CALB1
DYNC1H1			ALDOC	TUBB2C	ARRB1	SON	CALB2
EEF2			AMBIGUOUS	UBA1	ARVCF	SPEN	CALM
EIF1			AMBIGUOUS	UBC	ASH1L	SPTBN1	CALX
EIF3A			AMPD2	UBR4	ATF7IP	SRRM2	CAMKV
EIF3B			AMPH	UPF1	ATG2A	TNRC18	CANB1
EIF3L			ANK1	WNK1	ATG2B	TRRAP	CAND1
EIF4G1			ANK2	YARS	ATG9A	TSC2	CAP1
ELAC2			ANK3		ATMIN	TTC3	CAPZB
EML4			ANKFY1		ATN1	UBA1	CAZA2
ENO1			ANKRD24		ATP13A2	UBE2O	CC116
EP300			ANKS1B		ATP1A1	WNK1	CD47
EPN1			ANXA1		ATP1A2	XPO6	CD81
EXOC7			ANXA11		ATP1A3		CDC42
FAM53C			ANXA2		ATP1B1		CEND
FASN			ANXA5		ATP2A2		CH10
FAT1			ANXA6		ATP2B2		CH60
FBRS			ANXA7		ATP2B4		CHMP6
FBRSL1			AP1B1		ATP5A1		CISY
FBXO18			AP1G1		ATP5B		CLCA
FEM1A			AP1M1		ATP6V0A1		CLCB
FKBP10			AP1S1		ATP6V0D1		CLH1
FLAD1			AP2A1		ATP6V1B2		CMC1
FLII			AP2A2		ATP9A		CN37
FLNA			AP2B1		ATXN1		CNTN1
FOXK2			AP2M1		AUTS2		COF1
FRMD1			AP2S1		B3GAT1		COX2
FSCN1			AP3B1		BAI1		COX41
FUS			AP3B2		BAI2		COX5A
GAPDH			AP3D1		BAP1		COX5B
GARS			AP3M2		BAT2		COX6C
GCN1L1			AP3S1		BAT2L1		COX7B
GEMIN4			AP3S2		BAT2L2		CP110
GGH			APC		BAT3		CP4CA
GLTSCR1			APOD		BAZ2A		CPLX1
GNB2L1			APOE		BCAN		CPLX2
GORASP2			APOL2		BCL9L		CPNE2
GPI			APOOL		BCR		CRYAB
GTPBP1			APPL1		BIRC6		CSRP1
H2AFX			APPL2		BMPR2		CTNB1
HCFC1			AQP1		BPTF		CTND2
HDLBP			AQP4		BRD4		CX6A1
HIST1H1C			ARCN1		BRSK1		CX6B1
HIST1H1E			ARF1		BRSK2		CX7A2
HIST1H2BK			ARF3		BSN		CXA1
HIST1H3B			ARF5		BZRAP1		CY1
HIST1H4B			ARFGAP2		C11ORF41		CYB5B
HIST1H4C			ARFGEF2		C14ORF4		CYC
HIST1H4D			ARHGAP1		C19ORF26		CYFP1
HIST1H4E			ARHGAP21		C20ORF117		CYTB
HIST2H2BE			ARHGAP23		C20ORF12		DCLK1
HIST2H3D			ARHGAP26		C2CD2L		DHE3
HMGA1			ARHGDIA		CABIN1		DHSA
HSF1			ARHGEF2		CACNA1A		DHSB
HSPA9			ARHGEF7		CACNA1B		DIA1
HSPD1			ARPC2		CACNA1E		DLDH
HTT			ARPC3		CACNA1G		DLG4
HUWE1			ARPC4		CACNA1I		DLRB1
ICMT			ARRB1		CACNB1		DNJC5
IGF2BP1			ATAD1		CACNB3		DNM1L
IGF2R			ATAD3A		CADPS		DPOE1
ILF3			ATIC		CALM1		DPP10
IMPDH2			ATL1		CALM3		DPP6
INTS1			ATL2		CAMK2A		DPYL1
IP6K1			ATP12A		CAMK2B		DPYL2
IPO5			ATP13A1		CAMK2N1		DYL1
IQSEC1			ATP1A1		CAMKK2		DYL2
IRAK1			ATP1A2		CAMSAP1		DYN1
IRF2BP2			ATP1A3		CAMSAP1L1		DYN3
ISYNA1			ATP1A4		CAMTA1		E41L3
JMJD4			ATP1B1		CAMTA2		EAA1
JTB			ATP1B2		CAND1		EAA2
JUN			ATP2A1		CASKIN1		ECHA
KB-1125A3.10			ATP2A2		CBX6		EF1A1
KDM5C			ATP2B1		CBX6-NPTXR		EF1A2
KDM6B			ATP2B2		CDC42BPA		EFHD2
KHDRBS1			ATP2B3		CDC42BPB		EFTU
KHSRP			ATP2B4		CDK16		ENOA
KIF18B			ATP4A		CDK17		ENOG
L3MBTL2			ATP5A1		CDK5R1		ENSA
LMTK2			ATP5B		CDK5R2		ES1
LONP1			ATP5C1		CDKL5		EZRI
LPHN1			ATP5D		CELF5		F10A1
LRCH4			ATP5F1		CELSR2		F136A
MAP1S			ATP5H		CELSR3		FKB1A
MAP7D1			ATP5I		CHD3		FUMH
MAZ			ATP5J2		CHD4		FXYD6
MCM2			ATP5L		CHD5		G3P
MCM4			ATP5O		CHD6		G6PI
MCM7			ATP6V0A1		CHD8		GABT
MEGF8			ATP6V0D1		CHN1		GBB1
MLL			ATP6V1A		CHN2		GBB2
MLL3			ATP6V1B2		CHST2		GBG12
MPST			ATP6V1C1		CIC		GBG2
MTG1			ATP6V1D		CIT		GBG4
MTMR4			ATP6V1E1		CKAP5		GD1L1
MTOR			ATP6V1E2		CKB		GDAP1
MTSS1L			ATP6V1G1		CLASP1		GDIA
MUPCDH			ATP6V1G2		CLASP2		GDIB
MYH9			ATP6V1H		CLCN3		GDIR1
NBEAL2			ATP8A1		CLEC16A		GELS
NCOA6			ATP8A2		CLIP3		GHC1
NCOR2			ATXN10		CLSTN1		GLNA
NFKBIL2			AUH		CLTC		GLSK
NID1			B3GAT3		CNP		GNA11
NOC2L			BAG3		COBL		GNA12
NR2F6			BAG5		COPG		GNAI1
NSUN2			BAI1		CPE		GNAO
NUP155			BAIAP2		CPLX1		GNAQ
NUP205			BASP1		CPLX2		GNAZ
NUP98			BAT3		CPT1C		GP158
P4HB			BAT5		CREBBP		GPDM
PARP1			BCAN		CRMP1		GPM6A
PCNT			BCAS1		CRTC1		GPM6B
PCNXL3			BCKDK		CTBP1		GRK5
PHB2			BCR		CTNNB1		GRP75
PHGDH			BEGAIN		CTNND2		GRP78
PIGQ			BIN1		CUL9		GSTM1
PKMYT1			BLVRB		CUX1		GSTP1
PLK1			BRSK1		CUX2		GTR3
POGK			BSG		CYFIP2		HBE
POLD1			BSN		DAB2IP		HECAM
POLE			BTBD17		DAGLA		HINT1
POLR2A			C10orf35		DAPK1		HN1
PPM1G			C11orf2		DBC1		HPCA
PPP2R1A			C11orf41		DCAF6		HPLN1
PPRC1			C11orf59		DCLK1		HS12A
PRKDC			C14orf156		DCTN1		HS71A
PRPF8			C14orf159		DDN		HS90A
PRR12			C17orf61		DDX24		HS90B
PTBP1			C1orf198		DENND5A		HSP72
PTPRF			C1orf95		DGCR2		HSP7C
PTPRU			C1QBP		DGKZ		HVM36
RAD54L2			C1QC		DHX30		HXK1
RAF1			C22orf28		DICER1		IDH3A
RANGAP1			C2orf55		DIDO1		IDHG1
RAVER1			C2orf72		DIP2A		IF4H
RBMX			C3		DIP2B		IGH1M
RELA			C6orf134		DIP2C		IGKC
REXO1			C6orf154		DIRAS2		IGSF8
RNF10			C8orf55		DISP2		IMMT
RNF187			C9orf126		DLC1		IQEC1
RNF213			C9orf46		DLG2		ITIH1
RP5-900K19.1			C9orf5		DLG4		K1C10
RPL10A			CA1		DLG5		K1C13
RPL11			CA2		DLGAP1		K1C15
RPL13			CA4		DLGAP2		K1C16
RPL23			CACNA2D1		DLGAP3		K1C17
RPL35A			CACNA2D2		DLGAP4		K1C42
RPL37			CACNB1		DMWD		K22E
RPL37A			CACNB3		DMXL2		K22O
RPL4			CACNB4		DNAJC6		K2C1
RPL8			CACYBP		DNM1		K2C1B
RPLP1			CAD		DOCK3		K2C5
RPLP2			CADPS		DOCK4		K2C6A
RPP25			CALCOCO1		DOCK9		K2C73
RPS16			CALM1		DOPEY1		K2C79
RPS19			CALM2		DOPEY2		K2C8
RPS2			CALM3		DOT1L		K6PF
RPS4X			CAMK2A		DPP8		K6PL
RPS5			CAMK2B		DPYSL2		K6PP
RPS6			CAMK2D		DSCAM		KAD1
RPS8			CAMK2G		DSCAML1		KAPCB
RPS9			CAMKK1		DST		KCAB2
RPSA			CAMKK2		DTNA		KCC2A
RREB1			CAMKV		DTX1		KCC2B
RRP1B			CAND1		DUSP8		KCC2D
SBF1			CAND2		DYNC1H1		KCC2G
SCARF2			CAP1		EEF1A2		KCRB
SEC16A			CAP2		EEF2		KCRU
SEPT_5			CAPG		EGR1		KPCG
SESN2			CAPN1		EHMT1		KPYM
SET			CAPN5		EHMT2		LDHA
SETD1A			CAPZA1		EIF2C1		LDHB
SETD5			CAPZA2		EIF2C2		LETM1
SF1			CAPZB		EIF4G1		LGI1
SF3B3			CASK		EIF4G2		LMOD1
SFPQ			CASKIN1		EIF4G3		LPP3
SFRS2			CBR1		ELFN2		LSAMP
SFRS9			CBR3		ELMO2		M2OM
SHMT2			CC2D1A		EML2		M4K4
SIGMAR1			CCDC124		ENC1		MAG
SLC19A1			CCDC127		EP300		MAL2
SLC1A5			CCDC22		EP400		MAP6
SLC25A1			CCDC93		EPB41L1		MARCS
SLC25A3			CCNY		EPB49		MBP
SLC25A5			CCT2		EPHA4		MDHC
SLC2A11			CCT3		EPN1		MDHM
SLC32A1			CCT4		EXTL3		MGST3
SLC3A2			CCT5		FAM115A		MIF
SLC4A2			CCT6A		FAM120A		MOBP
SLC7A5			CCT6B		FAM160A2		MOG
SMARCA4			CCT7		FAM171B		MPC2
SMG5			CCT8		FAM179B		MPCP
SNRNP70			CD59		FAM190B		MPP2
SOLH			CD9		FAM21A		MT3
SON			CDC42		FAM5B		MTCH2
SPEN			CDC42BPA		FAM65A		MTUS2
SPTBN1			CDC42BPB		FAM91A1		MYPR
SRCAP			CDC42EP4		FASN		NCALD
SRM			CDH10		FAT1		NCAM1
SRRM2			CDH13		FAT2		NCDN
SRRT			CDH2		FAT3		NCKP1
STARD7			CDH4		FAT4		NDRG2
STIP1			CDK5		FBXL16		NDUA4
TACC3			CDK5RAP3		FBXL19		NDUA6
TBC1D10B			CDKL5		FBXO41		NDUA8
TBKBP1			CEND1		FCHO1		NDUA9
TBRG4			CEP170L		FKBP8		NDUAA
TCF3			CFL1		FOXK2		NDUAC
TETRAN			CFL2		FOXO3		NDUAD
THOC4			CHCHD3		FRMPD4		NDUB4
TKT			CHCHD6		FRY		NDUB5
TMEM9			CHL1		FSCN1		NDUB6
TNRC18			CHMP1A		FYN		NDUB8
TOMM40			CHMP4B		GABBR1		NDUB9
TPT1			CISD1		GABBR2		NDUBA
TRAP1			CIT		GARNL3		NDUC2
TRIM28			CKAP4		GAS7		NDUS1
TRRAP			CKAP5		GBF1		NDUS2
TSC2			CKB		GCN1L1		NDUS3
TTC15			CKMT1B		GIT1		NDUS6
TTC3			CLASP1		GLUL		NDUS7
TUBB			CLASP2		GM996		NDUS8
TUBB2C			CLIP2		GNAL		NDUV1
TUBGCP2			CLIP3		GNAO1		NDUV2
TXNDC5			CLTA		GNAS		NDUV3
UBA1			CLTB		GNAZ		NEDD8
UBA2			CLTC		GNB1		NEUG
UBB			CLU		GPAM		NEUM
UBC			CMC1		GPM6A		NFASC
UBE2O			CMPK1		GPR158		NFL
UBR4			CNDP2		GPR162		NHRF1
UCK1			CNP		GPRIN1		NIPS1
UPF1			CNTN1		GRAMD1B		NIPS2
WDR77			CNTN2		GRIK3		NPTN
WDR82			CNTNAP1		GRIK5		NSF
WHSC1			CNTNAP2		GRIN1		NTRI
WIZ			COASY		GRIN2A		NU5M
WNK1			COG3		GRIN2B		ODO1
XBP1			COPA		GRLF1		ODP2
XPO6			COPG		GRM4		ODPA
YARS			COQ10B		GRM5		ODPB
ZIC2			CORO1A		GSK3B		OMP
ZNF317			CORO1B		GTF3C1		OPA1
ZNF335			CORO1C		GTF3C2		PACN1
ZNF503			CORO2A		HCFC1		PALM
ZNF598			CORO2B		HCN2		PCP4
ZNF703			COX4I1		HDAC4		PDIA3
			COX5A		HDAC5		PDXK
			COX5B		HDLBP		PEA15
			COX6B1		HEATR5B		PEBP1
			COX6C		HERC1		PG2IP
			COX7A2L		HERC2		PGAM1
			CPNE5		HIPK1		PGK1
			CPNE6		HIPK2		PGRC1
			CPT1A		HIPK3		PHB
			CRAT		HIVEP1		PHB2
			CRIP2		HIVEP2		PLCB1
			CRKL		HIVEP3		PLPL6
			CRMP1		HK1		PLSI
			CRTAC1		HMGXB3		PP2AA
			CRYAB		HNRNPUL1		PP2BA
			CRYM		HSP90AB1		PP2BB
			CRYZ		HTT		PPIA
			CS		HUWE1		PRDX1
			CSE1L		IDS		PRDX5
			CSNK1D		IGSF9B		PRDX6
			CSNK1E		INPP4A		PREX2
			CSNK2A1		INTS1		PRIO
			CSNK2A2		IPO13		PROF2
			CSRP1		IPO4		PRRT2
			CST3		IPO5		PRVA
			CTBP1		IQSEC2		PSB2
			CTNNA1		IQSEC3		PYGB
			CTNNA2		IRS2		PYGM
			CTNNB1		ITPR1		PYRG1
			CTNND1		ITSN1		QCR1
			CTNND2		JAK1		QCR2
			CYB5R1		JPH3		QCR6
			CYBRD1		JPH4		QCR7
			CYCS		KALRN		QCR8
			CYFIP1		KCNA2		QCR9
			CYFIP2		KCNB1		RAB10
			CYLD		KCNC3		RAB14
			CYTH2		KCND2		RAB1A
			CYTH3		KCNH1		RAB2A
			DAAM1		KCNH3		RAB3A
			DAAM2		KCNH7		RAB3C
			DAB2IP		KCNMA1		RAB5A
			DAD1		KCNQ2		RAB5C
			DARC		KCNQ3		RAB7A
			DARS		KCNT1		RAC1
			DBN1		KDM4B		RAP1A
			DBNL		KDM5C		RAP2A
			DBT		KDM6B		RASH
			DCAKD		KIAA0090		RASL2
			DCLK1		KIAA0100		RHOA
			DCLK2		KIAA0226		RP3A
			DCTN1		KIAA0284		RPN1
			DCTN2		KIAA0317		RS27A
			DCTN3		KIAA0430		RTN1
			DCTN4		KIAA0664		RTN3
			DCX		KIAA0802		RTN4
			DDAH1		KIAA0913		S100B
			DDOST		KIAA0947		S12A5
			DDRGK1		KIAA1045		S4A10
			DDX1		KIAA1109		S4A4
			DDX17		KIAA1244		S6A11
			DDX3X		KIAA1688		SAHH2
			DDX6		KIAA2018		SC6A1
			DECR1		KIF1A		SCAM1
			DECR2		KIF1B		SCAM5
			DES		KIF21A		SCOT1
			DGKB		KIF21B		SELM
			DHX30		KIF3C		SEP11
			DIP2B		KIF5A		SEPT3
			DIRAS2		KIF5C		SEPT4
			DLAT		KIFC2		SEPT5
			DLD		KLC1		SEPT6
			DLG1		KLHL22		SEPT7
			DLG2		KNDC1		SEPT8
			DLG3		LARGE		SFXN3
			DLG4		LARS2		SHPS1
			DLGAP1		LHFPL4		SIR2
			DLGAP2		LINGO1		SKP1
			DLGAP3		LLGL1		SNAA
			DLGAP4		LMTK2		SNAB
			DLST		LMTK3		SNAG
			DMWD		LPHN1		SNG1
			DMXL2		LPHN3		SNG3
			DNAJA1		LPIN2		SNP25
			DNAJA2		LPPR4		SODC
			DNAJA3		LRP1		SODM
			DNAJB1		LRP3		SPERI
			DNAJB2		LRP8		SPTA2
			DNAJB4		LRRC41		SPTB2
			DNAJB6		LRRC4B		SRCN1
			DNAJC11		LRRC68		SSDH
			DNAJC13		LRRC7		STIP1
			DNAJC19		LRRC8B		STMN1
			DNAJC6		LRRN2		STX1A
			DNM1		LYNX1		STX1B
			DNM1L		MACF1		STXB1
			DNM2		MADD		SUCA
			DNM3		MAGED1		SUCB1
			DOCK1		MAGI2		SV2A
			DOCK10		MAN2A2		SV2B
			DOCK2		MAP1A		SYGP1
			DOCK3		MAP1B		SYN1
			DOCK4		MAP2		SYN2
			DOCK5		MAP3K12		SYPH
			DOCK9		MAP4		SYT1
			DPM1		MAP4K4		SYT2
			DPP6		MAP7D1		SYUA
			DPYSL2		MAPK1		SYUB
			DPYSL3		MAPK4		TAU
			DPYSL4		MAPK8IP1		TBA1A
			DSP		MAPK8IP3		TBA1B
			DST		MAPKBP1		TBA4A
			DSTN		MAST1		TBB2A
			DTNA		MAST2		TBB3
			DUSP3		MAST4		TBB4
			DYNC1H1		MAZ		TBB4B
			DYNC1I1		MBD5		TBB5
			DYNC1I2		MBP		TBB6
			DYNC1LI1		MED13		TCAL3
			DYNC1LI2		MED13L		TERA
			DYNLL1		MED14		THIL
			DYNLL2		MED16		THY1
			DYNLRB1		MEF2D		TI8AB
			DYNLRB2		MFHAS1		TIM10
			EDARADD		MGAT5B		TIM9
			EEA1		MIB1		TITIN
			EEF1A1		MICAL2		TKT
			EEF1A2		MINK1		TM1L2
			EEF1D		MKL2		TMX2
			EEF1G		MLL		TOM70
			EEF2		MLL2		TPIS
			EFHD2		MLL3		TPM1
			EFR3A		MLL5		TPPP
			EFR3B		MMP24		TRAP1
			EHD1		MON2		TTC28
			EHD3		MPRIP		TYB4
			EHD4		MTMR4		UB2L3
			EIF2AK2		MTOR		UCHL1
			EIF2S1		MTSS1L		UCRI
			EIF3C		MYCBP2		UK114
			EIF4A2		MYH10		USMG5
			EIF4G1		MYO10		VA0D1
			ELFN2		MYO16		VAMP1
			ELMO2		MYO18A		VAMP2
			ENO1		MYO5A		VAS1
			ENO2		MYST3		VATA
			ENO3		MYT1L		VATB2
			ENPP6		NACAD		VATC1
			EPB41		NAT8L		VATD
			EPB41L1		NAV1		VATE1
			EPB41L2		NAV2		VATF
			EPB41L3		NAV3		VATG2
			EPB42		NBEA		VATH
			EPB49		NCAM1		VDAC1
			EPHA4		NCAN		VDAC2
			EPPK1		NCDN		VDAC3
			EPRS		NCKAP1		VGLU1
			EPS15L1		NCOA1		VIAAT
			EPX		NCOA2		VISL1
			ERBB2IP		NCOA6		VPP1
			ERC1		NCOR1		1433B
			ERC2		NCOR2		1433E
			ERLIN1		NCS1		1433G
			ERLIN2		NDRG2		1433T
			ETFB		NDRG4		1433Z
			EVL		NDST1		2AAA
			EXOC1		NEDD4		4F2
			EXOC2		NELF
			EXOC3		NEURL
			EXOC4		NEURL4
			EXOC5		NF1
			EXOC6		NFIC
			EXOC6B		NFIX
			EXOC7		NGEF
			EXOC8		NHSL1
			EZR		NISCH
			FAAH		NLGN2
			FABP3		NLGN3
			FABP7		NOMO1
			FAM107A		NPAS2
			FAM10A5		NPTXR
			FAM123A		NR2F1
			FAM148C		NRGN
			FAM171A1		NRIP1
			FAM49A		NRXN1
			FAM49B		NRXN2
			FAM62A		NRXN3
			FAM62B		NSD1
			FAM81A		NSF
			FAM82A2		NTRK2
			FARP1		NTRK3
			FARSA		NUP98
			FARSB		NWD1
			FASN		ODZ2
			FBXO2		ODZ3
			FBXO41		ODZ4
			FDPS		OGDH
			FGB		OLFM1
			FGF2		OXR1
			FGG		PACS1
			FH		PACS2
			FIS1		PAK6
			FKBP15		PCDH1
			FKBP1B		PCDH10
			FKBP4		PCDH7
			FKBP8		PCDH9
			FLII		PCDHA4
			FLNA		PCDHAC2
			FLOT1		PCDHGA12
			FLOT2		PCDHGC3
			FMN2		PCLO
			FMNL1		PCNX
			FMNL2		PCNXL2
			FMNL3		PCNXL3
			FN3K		PDE2A
			FRYL		PDE4B
			FSCN1		PDE4DIP
			FSD1		PDE8B
			FTH1		PDS5B
			FXR2		PDZD2
			FYN		PDZD8
			G6PD		PEG3
			GABARAPL2		PER1
			GABBR1		PFKM
			GABBR2		PGM2L1
			GABRA1		PHACTR1
			GABRA4		PHF12
			GAK		PHF20
			GAP43		PHLDB1
			GAPDH		PHYHIP
			GAPVD1		PI4KA
			GARNL1		PIGQ
			GAS7		PIKFYVE
			GBAS		PINK1
			GDAP1		PIP5K1C
			GDAP1L1		PITPNM1
			GDI1		PITPNM2
			GDI2		PJA2
			GFAP		PKD1
			GGA3		PKP4
			GIPC1		PLCB1
			GIT1		PLCH2
			GJA1		PLD3
			GK		PLEC
			GLG1		PLP1
			GLIPR2		PLXNA1
			GLOD4		PLXNA2
			GLS		PLXNA4
			GLUD1		PLXNB1
			GLUL		PLXND1
			GNA11		POLR2A
			GNA13		PPARGC1A
			GNA14		PPFIA3
			GNAI1		PPM1E
			GNAI2		PPP1R9B
			GNAI3		PPP2R1A
			GNAO1		PPP2R2C
			GNAQ		PPP2R5B
			GNAS		PPP3CA
			GNAZ		PREX1
			GNB1		PREX2
			GNB2		PRICKLE2
			GNB4		PRKACB
			GNB5		PRKCB
			GNG12		PRKCE
			GNG2		PRKCG
			GNG3		PROSAPIP1
			GNG7		PRPF8
			GNL1		PRR12
			GNPAT		PSAP
			GOLGA7B		PSD
			GOLGB1		PTCH1
			GOT1		PTEN
			GOT2		PTK2
			GPC1		PTK2B
			GPD2		PTPN11
			GPHN		PTPN5
			GPI		PTPRD
			GPR158		PTPRF
			GPRC5B		PTPRG
			GPRIN1		PTPRJ
			GPSM1		PTPRN2
			GPX1		PTPRS
			GPX4		PTPRT
			GRHPR		PUM1
			GRIA1		PUM2
			GRIA2		QKI
			GRIA3		R3HDM1
			GRIA4		R3HDM2
			GRIN1		RALGAPA1
			GRIN2A		RALGAPB
			GRIN2B		RALGDS
			GRIN2D		RAP1GAP
			GRLF1		RAP1GAP2
			GRM2		RAPGEF1
			GRM5		RAPGEF2
			GSK3B		RAPGEF4
			GSN		RAPGEFL1
			GSTK1		RASGRF1
			GSTM2		RASGRP1
			GSTM3		RC3H1
			GSTO1		RC3H2
			GSTP1		RELN
			GUK1		RERE
			HADH		REV3L
			HADHA		RGS7BP
			HADHB		RHOB
			HAPLN1		RHOBTB2
			HAPLN2		RICH2
			HARS2		RIMBP2
			HCK		RPH3A
			HDLBP		RPRD2
			HECW1		RPTOR
			HECW2		RTN1
			HGS		RTN3
			HIBCH		RTN4
			HIGD1A		RTN4R
			HIP1		RUSC1
			HIP1R		RUSC2
			HK1		RYR2
			HMOX2		SALL2
			HNRNPA1		SAMD4B
			HNRNPK		SAP130
			HNRNPM		SAPS1
			HOMER1		SAPS2
			HOMER2		SASH1
			HOOK3		SBF1
			HPCA		SCAF1
			HSD17B12		SCAP
			HSD17B4		SCD2
			HSDL1		SCN2A
			HSDL2		SCN8A
			HSP90AA1		SEC14L1
			HSP90AB1		SEC16A
			HSP90B1		SEC23A
			HSPA12A		SECISBP2L
			HSPA1A		SEPT3
			HSPA1B		SEPT5
			HSPA1L		SETD5
			HSPA2		SETX
			HSPA4		SEZ6L2
			HSPA4L		SGIP1
			HSPA5		SGSM2
			HSPA6		SH3BP4
			HSPA8		SHANK1
			HSPA9		SHANK2
			HSPB1		SHANK3
			HSPB8		SIPA1L1
			HSPD1		SIPA1L2
			HSPH1		SIPA1L3
			HTT		SKI
			IARS		SLC12A5
			ICAM5		SLC12A6
			IDH2		SLC17A7
			IDH3A		SLC1A2
			IGHA1		SLC22A17
			IGHM		SLC24A2
			IGSF21		SLC25A23
			IGSF8		SLC4A3
			IMMT		SLC4A4
			IMPA1		SLC4A8
			INA		SLC6A1
			INF2		SLC6A17
			IPO5		SLC8A1
			IPO7		SLC8A2
			IQGAP1		SLITRK5
			IQSEC1		SMARCA2
			IQSEC2		SMARCA4
			IQSEC3		SMARCC2
			IRGQ		SMG1
			ITSN1		SMPD3
			ITSN2		SNAP25
			JUP		SNAP91
			KALRN		SNPH
			KANK2		SOBP
			KARS		SON
			KBTBD11		SORBS2
			KCNAB2		SORL1
			KCNQ2		SORT1
			KCTD12		SPAG9
			KCTD16		SPARCL1
			KCTD8		SPEG
			KIAA0090		SPEN
			KIAA0174		SPHKAP
			KIAA0196		SPIRE1
			KIAA0284		SPRED1
			KIAA0408		SPRN
			KIAA0513		SPTAN1
			KIAA0528		SPTB
			KIAA0776		SPTBN1
			KIAA1033		SPTBN2
			KIAA1045		SRCIN1
			KIAA1217		SREBF2
			KIAA1468		SRGAP3
			KIAA1543		SRRM2
			KIAA1549		STK25
			KIAA1598		STOX2
			KIF1A		STRN4
			KIF20B		STXBP1
			KIF21A		STXBP5
			KIF2A		SUPT6H
			KIF2B		SV2A
			KIF2C		SV2B
			KIF3A		SYMPK
			KIF5A		SYN1
			KIF5B		SYNE1
			KIF5C		SYNGAP1
			KLC1		SYNGR1
			KLC2		SYNJ1
			KLRAQ1		SYNPO
			KPNA1		SYT1
			KPNB1		SYT7
			KRAS		TANC2
			KTN1		TAOK1
			L1CAM		TAOK2
			LANCL1		TBC1D9
			LANCL2		TBC1D9B
			LAP3		TCF20
			LASP1		TCF25
			LCP1		TCF4
			LDHA		TEF
			LDHB		THRA
			LETM1		TIAM1
			LGALS8		TLE3
			LGI1		TLN2
			LIMA1		TMEM132A
			LIMCH1		TMEM151A
			LIN7A		TMEM151B
			LIN7B		TMEM63B
			LIN7C		TMEM8B
			LINGO1		TMOD2
			LIPE		TNIK
			LLGL1		TNK2
			LMNB2		TNKS
			LMO7		TNPO2
			LMTK2		TNRC18
			LMTK3		TNRC6B
			LONP1		TNS3
			LPHN1		TPPP
			LPHN3		TRAK1
			LRP1		TRAK2
			LRPPRC		TRAPPC10
			LRRC40		TRIL
			LRRC47		TRIM2
			LRRC57		TRIM3
			LRRC59		TRIM32
			LRRC7		TRIM37
			LRRC8A		TRIM9
			LRSAM1		TRIO
			LSAMP		TRIP12
			LY6H		TRO
			LYN		TRPC4AP
			LYNX1		TRPM3
			MACF1		TRRAP
			MACROD1		TSC2
			MADD		TSC22D1
			MAG		TSHZ1
			MAGI2		TSPAN7
			MAOA		TSPYL4
			MAOB		TTBK1
			MAP1A		TTBK2
			MAP1B		TTC3
			MAP1LC3A		TTC7B
			MAP2		TTLL7
			MAP2K1		TTYH1
			MAP2K2		TTYH3
			MAP4		TUBB3
			MAP6		TUBB4
			MAP6D1		TULP4
			MAP7D1		UBA1
			MAPK1		UBAP2L
			MAPK3		UBE2O
			MAPK8IP3		UBE3B
			MAPRE1		UBE3C
			MAPRE2		UBQLN1
			MAPRE3		UBQLN2
			MAPT		UBR3
			MARCKSL1		UBR5
			MARK1		UHRF1BP1L
			MARK2		ULK1
			MARS		ULK2
			MBP		UNC13A
			MCCC2		UNC13C
			MDH1		UNC5A
			MDH2		UQCRC1
			MFF		USP22
			MFN2		USP32
			MINK1		USP34
			MLLT4		USP5
			MOG		USP9X
			MOSC2		VAMP2
			MPO		VPS13D
			MPP1		VPS41
			MPP2		WASF1
			MPP6		WDFY3
			MPP7		WDR13
			MPRIP		WDR6
			MRAS		WNK1
			MRPS36		WNK2
			MSN		WWC1
			MTCH1		XPO6
			MTCH2		XPO7
			MT-CO2		YWHAG
			MTDH		ZC3H4
			MTHFD1		ZC3H7B
			MTHFD1L		ZCCHC14
			MTX1		ZEB2
			MVP		ZER1
			MYCBP2		ZFHX2
			MYH10		ZFP106
			MYH11		ZFR
			MYH14		ZFYVE1
			MYH9		ZHX3
			MYL6		ZMIZ1
			MYL6B		ZMIZ2
			MYO18A		ZNF238
			MYO1B		ZNF365
			MYO1C		ZNF462
			MYO1D		ZNF521
			MYO1E		ZNF536
			MYO1F		ZNF704
			MYO5A		ZNF827
			MYO6		ZNFX1
			NAP1L4		ZYG11B
			NAPA
			NAPB
			NAPG
			NCALD
			NCAM1
			NCAM2
			NCAN
			NCDN
			NCKAP1
			NCKAP1L
			NCKIPSD
			NDRG1
			NDRG2
			NDUFA10
			NDUFA12
			NDUFA13
			NDUFA2
			NDUFA4
			NDUFA5
			NDUFA7
			NDUFA9
			NDUFB10
			NDUFB4
			NDUFB6
			NDUFB7
			NDUFB8
			NDUFB9
			NDUFS1
			NDUFS2
			NDUFS3
			NDUFS6
			NDUFS7
			NDUFV1
			NDUFV2
			NEBL
			NEFH
			NEFL
			NEFM
			NEGR1
			NEO1
			NFASC
			NINJ2
			NIPSNAP1
			NLGN2
			NME1
			NME3
			NNT
			NOMO1
			NOT_FOUND
			NOT_FOUND
			NOT_FOUND
			NOT_FOUND
			NOT_FOUND
			NOT_FOUND
			NOT_FOUND
			NOT_FOUND
			NOT_FOUND
			NOT_FOUND
			NOT_FOUND
			NOT_FOUND
			NOT_FOUND
			NOT_FOUND
			NPEPPS
			NPM1
			NPTN
			NPTX1
			NRAS
			NRCAM
			NRN1
			NRXN1
			NRXN3
			NSF
			NSFL1C
			NT5C1B
			NT5E
			NUDCD2
			NUMBL
			OGDH
			OGDHL
			OGT
			OLA1
			OLFM1
			OMG
			OPA1
			OPCML
			OXCT1
			OXR1
			PABPC1
			PABPC4
			PACS1
			PACSIN1
			PACSIN2
			PADI2
			PAICS
			PAK1
			PALM
			PALM2
			PARK7
			PARP1
			PBXIP1
			PC
			PCBP1
			PCBP2
			PCCA
			PCDH1
			PCLO
			PCMT1
			PCTK3
			PDCD6IP
			PDE1A
			PDE2A
			PDE8A
			PDHA1
			PDHB
			PDHX
			PDIA3
			PDIA6
			PDK3
			PDPK1
			PDXK
			PDXP
			PEA15
			PEBP1
			PECI
			PEX11B
			PFKL
			PFKM
			PFKP
			PFN1
			PGAM1
			PGAM5
			PGD
			PGK1
			PGM2L1
			PHACTR1
			PHB
			PHB2
			PHGDH
			PHLDB1
			PHYHIP
			PI4KA
			PIN1
			PIP4K2A
			PIP4K2B
			PIP5K1C
			PITPNA
			PKM2
			PKN1
			PKP4
			PLCB1
			PLCB4
			PLCD1
			PLCD3
			PLCG1
			PLD3
			PLEC1
			PLEKHA1
			PLEKHA5
			PLEKHA6
			PLLP
			PLP1
			PLXNA1
			PLXNA2
			PLXNA3
			PLXNA4
			PMVK
			PNKD
			PNPLA6
			POR
			PPAP2B
			PPFIA1
			PPFIA2
			PPFIA3
			PPFIA4
			PPIA
			PPIB
			PPID
			PPIL1
			PPP1CA
			PPP1CB
			PPP1CC
			PPP1R12A
			PPP1R7
			PPP1R9A
			PPP1R9B
			PPP2R1A
			PPP2R5D
			PPP3CA
			PPP3CB
			PRAF2
			PRDX1
			PRDX2
			PRDX5
			PRDX6
			PREX1
			PRKACB
			PRKAR1A
			PRKAR2A
			PRKAR2B
			PRKCA
			PRKCB
			PRKCE
			PRKCG
			PRKDC
			PRKRA
			PRMT5
			PRODH
			PROSC
			PRPH
			PRPS1
			PRR7
			PRRT1
			PSD
			PSD3
			PSMB6
			PSMC1
			PSMD11
			PSMD14
			PSMD2
			PTK2
			PTK2B
			PTPLAD1
			PTPN11
			PTPN23
			PTPRD
			PTPRF
			PTPRS
			PTPRZ1
			PURA
			PURB
			PYCRL
			PYGB
			PYGM
			QARS
			QDPR
			RAB10
			RAB11B
			RAB11FIP5
			RAB13
			RAB14
			RAB15
			RAB18
			RAB1A
			RAB1B
			RAB21
			RAB35
			RAB3A
			RAB3C
			RAB3GAP1
			RAB3GAP2
			RAB4B
			RAB5A
			RAB5B
			RAB5C
			RAB6A
			RAB6B
			RAB7A
			RAB8B
			RAC1
			RALA
			RANGAP1
			RAP1A
			RAP1GAP
			RAP1GDS1
			RAP2C
			RAPGEF2
			RAPGEF4
			RAPH1
			RARS
			RASAL1
			RASAL2
			RASGRF2
			RBX1
			RDX
			REEP5
			REPS2
			RFTN1
			RGS7
			RHOA
			RHOB
			RHOG
			RHOT1
			RHOT2
			RIC8A
			RIMBP2
			RIMS1
			RIN1
			ROCK1
			ROCK2
			ROGDI
			RPH3A
			RPL10A
			RPL12
			RPL13
			RPL13A
			RPL14
			RPL18A
			RPL23A
			RPL24
			RPL3
			RPL30
			RPL35
			RPL36
			RPL38
			RPL4
			RPL6
			RPL7
			RPL7A
			RPL8
			RPL9
			RPLP0
			RPN1
			RPN2
			RPS11
			RPS13
			RPS14
			RPS15A
			RPS16
			RPS17
			RPS18
			RPS19
			RPS25
			RPS27
			RPS3
			RPS3A
			RPS5
			RPS8
			RRBP1
			RTN1
			RTN3
			RTN4
			RTN4RL2
			RUFY3
			RYR2
			SACM1L
			SACS
			SAMM50
			SAR1A
			SARS
			SBF1
			SBF2
			SCCPDH
			SCD5
			SCFD1
			SCIN
			SCRIB
			SCRN1
			SDCBP
			SEC13
			SEC14L2
			SEC22B
			SEC23A
			SEC24C
			SEC31A
			SEPT10
			SEPT11
			SEPT2
			SEPT3
			SEPT4
			SEPT5
			SEPT6
			SEPT7
			SEPT8
			SEPT9
			SESTD1
			SFN
			SFXN1
			SFXN3
			SFXN5
			SGCD
			SGIP1
			SGSM1
			SH3GL1
			SH3GL2
			SH3GL3
			SH3GLB2
			SH3PXD2A
			SHANK1
			SHANK2
			SHANK3
			SHMT2
			SIPA1L1
			SIRPA
			SIRT2
			SKIV2L
			SLC12A2
			SLC12A5
			SLC17A7
			SLC1A2
			SLC1A3
			SLC25A1
			SLC25A11
			SLC25A12
			SLC25A13
			SLC25A18
			SLC25A22
			SLC25A3
			SLC25A31
			SLC25A4
			SLC25A46
			SLC25A5
			SLC25A6
			SLC27A1
			SLC27A4
			SLC2A1
			SLC3A2
			SLC4A1
			SLC4A4
			SLC8A2
			SLC9A3R2
			SLK
			SNAP25
			SNAP91
			SND1
			SNPH
			SNTA1
			SNTB1
			SNTB2
			SNX1
			SNX12
			SNX2
			SNX27
			SNX3
			SNX4
			SNX5
			SNX6
			SNX9
			SORBS1
			SORBS2
			SPECC1
			SPIRE1
			SPTAN1
			SPTB
			SPTBN1
			SPTBN2
			SPTBN4
			SRC
			SRGAP3
			SRI
			SRPK2
			SRPR
			SRPRB
			SSBP1
			STAT1
			STIP1
			STK32C
			STK38L
			STK39
			STOM
			STOML2
			STRAP
			STRN4
			STUB1
			STX12
			STX1A
			STX1B
			STX4
			STX7
			STXBP1
			STXBP3
			STXBP5
			SUCLA2
			SUCLG1
			SV2A
			SYN1
			SYN2
			SYN3
			SYNCRIP
			SYNE1
			SYNGAP1
			SYNGR3
			SYNJ1
			SYNM
			SYNPO
			SYP
			SYT1
			SYT5
			SYT7
			TACC1
			TAGLN2
			TAGLN3
			TALDO1
			TAOK1
			TAOK2
			TARSL2
			TBC1D17
			TBC1D24
			TBCB
			TBCD
			TBK1
			TCP1
			TCP11L1
			TFAM
			THEM2
			TIMM50
			TJP1
			TJP2
			TKT
			TLN1
			TLN2
			TMEM126A
			TMEM85
			TMOD1
			TMOD2
			TNC
			TNPO1
			TNR
			TOLLIP
			TOM1L2
			TOMM20
			TOMM34
			TOMM40L
			TOMM70A
			TPI1
			TPM1
			TPM3
			TPM4
			TPP1
			TPPP
			TRAP1
			TRAPPC3
			TRAPPC9
			TRIM2
			TRIM3
			TRIO
			TSC2
			TSC22D4
			TSG101
			TTC35
			TTC37
			TTC7B
			TUBA1A
			TUBA1B
			TUBA4A
			TUBB2A
			TUBB2B
			TUBB2C
			TUBB3
			TUBB4
			TUFM
			TWF1
			TXNL1
			UBA1
			UBC
			UBE2M
			UBE2N
			UBE2V2
			UBE3C
			UBE4A
			UBL4A
			UBR4
			UBXN6
			UCHL1
			UGP2
			UNC13A
			UPF1
			UQCRB
			UQCRC1
			UQCRC2
			UQCRFS1
			USMG5
			USO1
			USP14
			USP15
			USP5
			USP9X
			VAC14
			VAMP2
			VAMP3
			VAPA
			VAPB
			VARS
			VAT1
			VCAN
			VCL
			VCP
			VCPIP1
			VDAC1
			VDAC2
			VDAC3
			VGF
			VIM
			VPS11
			VPS16
			VPS18
			VPS29
			VPS33A
			VPS35
			VPS39
			VPS45
			VPS4A
			VPS52
			VPS53
			VPS8
			VSNL1
			VTA1
			WASF1
			WASF2
			WASF3
			WASL
			WDR1
			WDR37
			WDR47
			WDR48
			WDR7
			WDR91
			WFS1
			WIPF2
			WNK1
			XPO1
			XPO7
			YARS
			YES1
			YWHAB
			YWHAE
			YWHAG
			YWHAH
			YWHAQ
			YWHAZ
